# Supplementary material for: Diagnosis of Acute Leukemia by Multiparameter Flow Cytometry with the Assistance of Artificial Intelligence
Source: Diagnostics (Basel). 2022 Mar 28;12(4):827. doi: 10.3390/diagnostics12040827 (PMC9029950; doi:10.3390/diagnostics12040827)
Supplement: Supplementary file 1 [file diagnostics-12-00827-s001.zip]

Archive with 2 entries (2 files):
- supplementary Table S1  Cell Category vs Tube Antigen.pdf
- supplementary Table S2.pdf
